# Supplementary material for: Suppression of antibiotic resistance evolution by single-gene deletion
Source: Sci Rep. 2020 Mar 6;10:4178. doi: 10.1038/s41598-020-60663-6 (PMC7060189; doi:10.1038/s41598-020-60663-6)
Supplement: Supplementary file 2 — Table S1: List of genes. [file 41598_2020_60663_MOESM2_ESM.xlsx]

## Sheet: TableS1
index	name	b number	Specific growth rate (1/h)	SD of growth rate	Final OD value	SD of final OD value	function
0	BW25113	-	0.483135	0.0163704	0.284	0.0170502	-
1	ada	b2213	0.510733	0.00414498	0.303633	0.00570993	fused DNA-binding transcriptional dual regulator and O6-methylguanine-DNA methyltransferase	K10778 AraC family transcriptional regulator, regulatory protein of adaptative response / methylated-DNA-[protein]-cysteine methyltransferase [EC:2.1.1.63]
2	adiY	b4116	0.528978	0.00518901	0.294033	0.0079877	DNA-binding transcriptional activator	K03755 AraC family transcriptional regulator, transcriptional activator of adiA
3	appY	b0564	0.490265	0.020757	0.285233	0.00723418	DNA-binding transcriptional activator	K07780 AraC family transcriptional regulator, transcriptional regulator required for anaerobic and stationary phase induction of genes
4	argR	b3237	0.579365	0.0139941	0.287967	0.00799646	DNA-binding transcriptional dual regulator, L-arginine-binding	K03402 transcriptional regulator of arginine metabolism
5	asnC	b3743	0.400817	0.0323877	0.2809	0.00622174	DNA-binding transcriptional dual regulator	K03718 Lrp/AsnC family transcriptional regulator, regulator for asnA, asnC and gidA
6	betI	b0313	0.490497	0.0104764	0.317533	0.00398288	DNA-binding transcriptional repressor	K02167 TetR/AcrR family transcriptional regulator, transcriptional repressor of bet genes
7	cadC	b4133	0.466586	0.0359573	0.308333	0.00427707	DNA-binding transcriptional activator	K03765 transcriptional activator of cad operon
8	cbl	b1987	0.589704	0.0338182	0.2875	0.00752861	DNA-binding transcriptional activator	K13635 LysR family transcriptional regulator, cys regulon transcriptional activator
9	chbR	b1735	0.581962	0.00968872	0.305433	0.00402782	DNA-binding transcriptional dual regulator	K03490 AraC family transcriptional regulator, cel operon repressor
10	csgD	b1040	0.475679	0.00419467	0.293267	0.00976542	DNA-binding transcriptional activator in two-component regulatory system	K04333 LuxR family transcriptional regulator, csgAB operon transcriptional regulatory protein
11	cynR	b0338	0.556703	0.0092802	0.3146	0.0185113	DNA-binding transcriptional dual regulator	K11921 LysR family transcriptional regulator, cyn operon transcriptional activator
12	cytR	b3934	0.492472	0.00299957	0.285533	0.0050856	DNA-binding transcriptional dual regulator	K05499 LacI family transcriptional regulator, repressor for deo operon, udp, cdd, tsx, nupC, and nupG
13	deoR	b0840	0.53999	0.00997338	0.303733	0.00710657	DNA-binding transcriptional repressor	K11534 DeoR family transcriptional regulator, deoxyribose operon repressor
14	dsdC	b2364	0.585479	0.032122	0.344667	0.00513939	DNA-binding transcriptional dual regulator	K13636 LysR family transcriptional regulator, D-serine deaminase activator
15	ebgR	b3075	0.503774	0.0152335	0.334033	0.00623084	DNA-binding transcriptional repressor	K12113 LacI family transcriptional regulator, ebg operon repressor
16	envR	b3264	0.565689	0.0238591	0.344467	0.00784177	DNA-binding transcriptional regulator	K18140 TetR/AcrR family transcriptional regulator, acrEF/envCD operon repressor
17	envY	b0566	0.632946	0.0178726	0.321833	0.0121944	DNA-binding transcriptional activator	K11920 AraC family transcriptional regulator
18	fadR	b1187	0.507262	0.0235795	0.2851	0.00381576	DNA-binding transcriptional dual regulator	K03603 GntR family transcriptional regulator, negative regulator for fad regulon and positive regulator of fabA
19	fis	b3261	0.666632	0.0246783	0.3469	0.00575065	global DNA-binding transcriptional dual regulator	K03557 Fis family transcriptional regulator, factor for inversion stimulation protein
20	fnr	b1334	0.629615	0.0120868	0.390133	0.00906661	DNA-binding transcriptional dual regulator, global regulator of anaerobic growth	K01420 CRP/FNR family transcriptional regulator, anaerobic regulatory protein
21	fucR	b2805	0.577528	0.000807197	0.3301	0.00981478	DNA-binding transcriptional activator	K02430 DeoR family transcriptional regulator, L-fucose operon activator
22	galR	b2837	0.575665	0.0108654	0.3355	0.0112089	DNA-binding transcriptional repressor	K02529 LacI family transcriptional regulator
23	ihfB	b0912	0.589053	0.0239251	0.372267	0.0108611	integration host factor (IHF), DNA-binding protein, beta subunit	K05788 integration host factor subunit beta
24	hns	b1237	0.488215	0.0398113	0.277233	0.00195021	global DNA-binding transcriptional dual regulator H-NS	K03746 DNA-binding protein H-NS
25	argP	b2916	0.44527	0.015553	0.2536	0.00403609	DNA-binding transcriptional activator, replication initiation inhibitor	K05596 LysR family transcriptional regulator, chromosome initiation inhibitor
26	idnR	b4264	0.509385	0.00934223	0.251267	0.0118686	DNA-binding transcriptional repressor, 5-gluconate-binding	K06146 LacI family transcriptional regulator, gluconate utilization system Gnt-II transcriptional activator
27	ilvY	b3773	0.595153	0.0196103	0.3391	0.0044911	DNA-binding transcriptional dual regulator	K02521 LysR family transcriptional regulator, positive regulator for ilvC
28	leuO	b0076	0.501481	0.0174029	0.254633	0.0346656	DNA-binding transcriptional activator	K05798 LysR family transcriptional regulator, transcriptional activator for leuABCD operon
29	lrp	b0889	0.455065	0.0158516	0.251167	0.00384751	DNA-binding transcriptional dual regulator, leucine-binding	K03719 Lrp/AsnC family transcriptional regulator, leucine-responsive regulatory protein
30	lysR	b2839	0	0	0	0	DNA-binding transcriptional dual regulator
31	malI	b1620	0.570384	0.00943349	0.2551	0.00407308	DNA-binding transcriptional repressor	K16136 LacI family transcriptional regulator, maltose regulon regulatory protein
32	melR	b4118	0.657019	0.0401262	0.302267	0.0102481	DNA-binding transcriptional dual regulator
33	metJ	b3938	0.583909	0.0151955	0.351767	0.00833926	DNA-binding transcriptional repressor, S-adenosylmethionine-binding	K03764 transcriptional repressor of met regulon (beta-ribbon, MetJ family)
34	metR	b3828	0.550829	0.0243157	0.3359	0.00940638	DNA-binding transcriptional activator, homocysteine-binding	K03576 LysR family transcriptional regulator, regulator for metE and metH
35	mhpR	b0346	0.526644	0.00213145	0.3362	0.0119754	DNA-binding transcriptional activator, 3HPP-binding	K05818 IclR family transcriptional regulator, mhp operon transcriptional activator
36	nac	b1988	0.56559	0.010717	0.311933	0.00499433	DNA-binding transcriptional dual regulator
37	nagC	b0676	0.527858	0.0148336	0.2739	0.0154852	DNA-binding transcriptional dual regulator	K02565 N-acetylglucosamine repressor
38	nanR	b3226	0.6219	0.0311087	0.2414	0.0197188	DNA-binding transcriptional dual regulator
39	nhaR	b0020	0.292494	0.00284854	0.2499	0.0128573	DNA-binding transcriptional activator	K03717 LysR family transcriptional regulator, transcriptional activator of nhaA
40	pdhR	b0113	0.543665	0.0202407	0.298033	0.0114199	DNA-binding transcriptional dual regulator	K05799 GntR family transcriptional regulator, transcriptional repressor for pyruvate dehydrogenase complex
41	purR	b1658	0.543346	0.0228739	0.314967	0.0169001	DNA-binding transcriptional repressor, hypoxanthine-binding	K03604 LacI family transcriptional regulator, purine nucleotide synthesis repressor
42	rhaR	b3906	0.489523	0.00783435	0.2834	0.0145248	DNA-binding transcriptional activator, L-rhamnose-binding	K02854 AraC family transcriptional regulator, L-rhamnose operon transcriptional activator RhaR
43	soxR	b4063	0.447793	0.00501402	0.270833	0.0127477	DNA-binding transcriptional dual regulator, Fe-S center for redox-sensing	K13639 MerR family transcriptional regulator, redox-sensitive transcriptional activator SoxR
44	soxS	b4062	0.542731	0.0207534	0.2924	0.0106419	DNA-binding transcriptional dual regulator	K13631 AraC family transcriptional regulator, transcriptional activator of the superoxide response regulon
45	stpA	b2669	0.531648	0.0279864	0.282367	0.0141228	DNA binding protein, nucleoid-associated	K11685 DNA-binding protein StpA
46	tdcA	b3118	0.567565	0.00843376	0.3557	0.00753857	DNA-binding transcriptional activator	K07592 LysR family transcriptional regulator, tdc operon transcriptional activator
47	treR	b4241	0.563996	0.0232944	0.2816	0.00405956	DNA-binding transcriptional repressor	K03485 LacI family transcriptional regulator, trehalose operon repressor
48	trpR	b4393	0.530954	0.015738	0.303367	0.00446019	DNA-binding transcriptional repressor, tryptophan-binding	K03720 TrpR family transcriptional regulator, trp operon repressor
49	tyrR	b1323	0.494476	0.00102293	0.279733	0.0106566	DNA-binding transcriptional dual regulator, tyrosine-binding	K03721 transcriptional regulator of aroF, aroG, tyrA and aromatic amino acid transport
50	uidR	b1618	0.510635	0.00863967	0.304433	0.00645316	DNA-binding transcriptional repressor	K16138 TetR/AcrR family transcriptional regulator, repressor for uid operon
51	uxuR	b4324	0.577146	0.015803	0.3143	0.0158899	DNA-binding transcriptional repressor	K13637 GntR family transcriptional regulator, uxuAB operon transcriptional repressor
52	xapR	b2405	0.583466	0.00485595	0.3292	0.00906697	DNA-binding transcriptional activator
53	zntR	b3292	0.426557	0.0112084	0.252067	0.0166581	DNA-binding transcriptional activator	K13638 MerR family transcriptional regulator, Zn(II)-responsive regulator of zntA
54	ihfA	b1712	0.453253	0.011572	0.2978	0.0123964	integration host factor (IHF), DNA-binding protein, alpha subunit	K04764 integration host factor subunit alpha
55	rbsR	b3753	0.421543	0.0158263	0.292167	0.00720162	DNA-binding transcriptional repressor	K02529 LacI family transcriptional regulator
56	sdiA	b1916	0.434722	0.060246	0.259867	0.00535942	DNA-binding transcriptional activator	K07782 LuxR family transcriptional regulator
57	phoB	b0399	0.548374	0.0263302	0.289267	0.00418848	DNA-binding response regulator in two-component regulatory system with PhoR (or CreC)	K07657 two-component system, OmpR family, phosphate regulon response regulator PhoB
58	torR	b0995	0.554006	0.0258365	0.3656	0.00451331	DNA-binding response regulator in two-component regulatory system with TorS	K07772 two-component system, OmpR family, torCAD operon response regulator TorR
59	phoP	b1130	0.568013	0.0204256	0.342667	0.0044411	DNA-binding response regulator in two-component regulatory system with PhoQ	K07660 two-component system, OmpR family, response regulator PhoP
60	narL	b1221	0.530419	0.0151462	0.266033	0.00672632	DNA-binding response regulator in two-component regulatory system with NarX (or NarQ)	K07684 two-component system, NarL family, nitrate/nitrite response regulator NarL
61	rstA	b1608	0.530934	0.0162967	0.2869	0.00545069	DNA-bindng response regulator in two-component regulatory system with RstB	K07661 two-component system, OmpR family, response regulator RstA
62	uvrY	b1914	0.463573	0.0178505	0.264233	0.0086031	DNA-binding response regulator in two-component regulatory system with BarA	K07689 two-component system, NarL family, invasion response regulator UvrY
63	narP	b2193	0.407142	0.0363956	0.354367	0.0132644	DNA-binding response regulator in two-component regulatory system with NarQ or NarX	K07685 two-component system, NarL family, nitrate/nitrite response regulator NarP
64	rcsB	b2217	0.492551	0.0220502	0.212067	0.0122981	DNA-binding response regulator in two-component regulatory system with RcsC and YojN	K07687 two-component system, NarL family, captular synthesis response regulator RcsB
65	evgA	b2369	0.537389	0.0102371	0.2941	0.010387	DNA-binding response regulator in two-component regulatory system with EvgS	K07690 two-component system, NarL family, response regulator EvgA
66	qseB	b3025	0.486643	0.00924269	0.333567	0.00126623	DNA-binding response regulator in two-component regulatory system with QseC	K07666 two-component system, OmpR family, response regulator QseB
67	rpoN	b3202	0.517543	0.0268918	0.2775	0.0108885	RNA polymerase, sigma 54 (sigma N) factor	K03092 RNA polymerase sigma-54 factor
68	ompR	b3405	0.512873	0.0153278	0.3141	0.00571664	DNA-binding response regulator in two-component regulatory system with EnvZ	K07659 two-component system, OmpR family, phosphate regulon response regulator OmpR
69	uhpA	b3669	0.531674	0.0137883	0.3302	0.0052259	DNA-binding response regulator in two-component regulatory system wtih UhpB	K07686 two-component system, NarL family, uhpT operon response regulator UhpA
70	cpxR	b3912	0.590353	0.0140915	0.359633	0.00377403	DNA-binding response regulator in two-component regulatory system with CpxA	K07662 two-component system, OmpR family, response regulator CpxR
71	zraR	b4004	0.538597	0.0120568	0.274933	0.00561635	fused DNA-binding response regulator in two-component regulatory system with ZraS	K07713 two-component system, NtrC family, response regulator HydG
72	basR	b4113	0.593815	0.0122577	0.311	0.00717565	DNA-binding response regulator in two-component regulatory system with BasS	K07771 two-component system, OmpR family, response regulator BasR
73	dcuR	b4124	0.541615	0.00604213	0.309167	0.00190088	DNA-binding response regulator in two-component regulatory system with DcuS	K07703 two-component system, CitB family, response regulator DcuR
74	creB	b4398	0.554077	0.0468678	0.348933	0.00430155	DNA-binding response regulator in two-component regulatory system with CreC	K07663 two-component system, OmpR family, catabolic regulation response regulator CreB
75	arcA	b4401	0.500113	0.0106631	0.259267	0.0326102	DNA-binding response regulator in two-component regulatory system with ArcB or CpxA	K07773 two-component system, OmpR family, aerobic respiration control protein ArcA
76	cusR	b0571	0.617253	0.0316802	0.3398	0.00768635	DNA-binding response regulator in two-component regulatory system with CusS	K07665 two-component system, OmpR family, copper resistance phosphate regulon response regulator CusR
77	prpR	b0330	0.531814	0.0134672	0.296467	0.0056748	DNA-binding transcriptional regulator	K02688 transcriptional regulator, propionate catabolism operon regulatory protein
78	hyfR	b2491	0.592314	0.0301108	0.327733	0.000416333	DNA-binding transcriptional activator, formate sensing	K12146 hydrogenase-4 transcriptional activator
79	agaR	b3131	0.55992	0.0273257	0.2873	0.00547449	DNA-binding transcriptional dual regulator	K02081 DeoR family transcriptional regulator, aga operon transcriptional repressor
80	pepA	b4260	0.609212	0.0263961	0.338967	0.0053351	aminopeptidase A, a cyteinylglycinase	K01255 leucyl aminopeptidase [EC:3.4.11.1]
81	yeiL	b2163	0.517559	0.0146421	0.312833	0.00587055	DNA-binding transcriptional activator	K16326 CRP/FNR family transcriptional regulator, putaive post-exponential-phase nitrogen-starvation regulator
82	yafQ	b0225	0.63293	0.0486821	0.366433	0.00525484	predicted toxin of the YafQ-DinJ toxin-antitoxin system
83	hcaR	b2537	0.569718	0.0375413	0.310367	0.00750755	DNA-binding transcriptional regulator	K05817 LysR family transcriptional regulator, hca operon transcriptional activator
84	mraZ	b0081	0.516345	0.00618373	0.2812	0.00657951	conserved hypothetical protein	K03925 MraZ protein
85	ypdB	b2381	0.561085	0.0163262	0.3286	0.0095268	predicted response regulator in two-component system withYpdA	K02477 two-component system, LytT family, response regulator
86	puuR	b1299	0.580616	0.00913367	0.297633	0.00905778	DNA-binding transcriptional repressor	K14056 HTH-type transcriptional regulator, repressor for puuD
87	mprA	b2684	0.591683	0.00683488	0.352667	0.00555368	DNA-binding transcriptional regulator	K15974 MarR family transcriptional regulator, negative regulator of the multidrug operon emrRAB
88	sgrR	b0069	0.565085	0.0178005	0.317367	0.00830321	DNA-binding transcriptional regulator	K11925 SgrR family transcriptional regulator
89	mntR	b0817	0.537551	0.0200574	0.309467	0.00739211	transcriptional regulator of mntH	K11924 DtxR family transcriptional regulator, manganese transport regulator
90	iscR	b2531	0.638502	0.0238116	0.3498	0.00618789	DNA-binding transcriptional activator	K13643 Rrf2 family transcriptional regulator, iron-sulfur cluster assembly transcription factor
91	dinJ	b0226	0.610007	0.0220113	0.2997	0.00043589	predicted antitoxin of YafQ-DinJ toxin-antitoxin system	K07473 DNA-damage-inducible protein J
92	yqjI	b3071	0.556848	0.0273739	0.311733	0.00820325	predicted transcriptional regulator
93	gadX	b3516	0.515672	0.011746	0.353567	0.00346458	DNA-binding transcriptional dual regulator
94	yiaJ	b3574	0.632614	0.0315189	0.318867	0.00520513	predicted DNA-binding transcriptional repressor
95	ulaR	b4191	0.491494	0.00772632	0.3972	0.00504083	DNA-binding transriptional dual regulator	K03477 DeoR family transcriptional regulator, ulaG and ulaABCDEF operon transcriptional repressor
96	paaX	b1399	0.523482	0.0210322	0.3092	0.00797308	DNA-binding transcriptional regulator, aryl-CoA responsive	K02616 phenylacetic acid degradation operon negative regulatory protein
97	hipA	b1507	0.58048	0.0194272	0.331167	0.00930502	regulator with hipB	K07154 serine/threonine-protein kinase HipA [EC:2.7.11.1]
98	flhC	b1891	0.56196	0.0379472	0.373	0.00288271	DNA-binding transcriptional regulator with FlhD	K02402 flagellar transcriptional activator FlhC
99	rcsA	b1951	0.50225	0.0319218	0.310767	0.00986425	DNA-binding transcriptional co-regulator with RcsB	K07781 LuxR family transcriptional regulator, capsular biosynthesis positive transcription factor
100	putA	b1014	0.534146	0.0308985	0.325767	0.00996209	fused DNA-binding transcriptional regulator, proline dehydrogenase, and pyrroline-5-carboxylate dehydrogenase	K13821 proline dehydrogenase / delta 1-pyrroline-5-carboxylate dehydrogenase [EC:1.5.5.2 1.2.1.88]
101	glcC	b2980	0.504015	0.0281606	0.342233	0.00788501	DNA-binding transcriptional dual regulator, glycolate-binding	K11474 GntR family transcriptional regulator, glc operon transcriptional activator
102	allR	b0506	0.527692	0.0199299	0.291433	0.00760022	DNA-binding transcriptional regulator	K10973 IclR family transcriptional regulator, negative regulator of allantoin and glyoxylate utilization operons
103	lacI	b0345	0.455022	0.0085937	0.302167	0.0249969	DNA-binding transcriptional repressor
104	kdgR	b1827	0.547672	0.0127967	0.286667	0.0155166	predicted DNA-binding transcriptional regulator
105	gutM	b2706	0.405694	0.0100976	0.320267	0.0292613	DNA-binding transcriptional activator	K02466 glucitol operon activator protein
106	xylR	b3569	0.467246	0.00205284	0.2962	0.00455082	DNA-binding transcriptional activator, xylose-binding	K02529 LacI family transcriptional regulator
107	lldR	b3604	0.526346	0.0114711	0.301167	0.00402658	DNA-binding transcriptional repressor	K14348 GntR family transcriptional regulator, L-lactate dehydrogenase operon regulator
108	cueR	b0487	0.546849	0.0352126	0.3043	0.016786	DNA-binding transcriptional activator	K11923 MerR family transcriptional regulator, copper efflux regulator
109	feaR	b1384	0.56232	0.00847027	0.3423	0.00390512	DNA-binding transcriptional regulator	K14063 AraC family transcriptional regulator, positive regulator of tynA and feaB
110	relB	b1564	0.542145	0.00548583	0.317833	0.0079576	bifunctional antitoxin of the RelE-RelB toxin-antitoxin system and transcriptional repressor
111	mlrA	b2127	0.533687	0.0115727	0.309433	0.00560387	DNA-binding transcriptional regulator
112	modE	b0761	0.53493	0.0128962	0.299133	0.00985613	DNA-binding transcriptional dual regulator	K02019 molybdate transport system regulatory protein
113	caiF	b0034	0.524641	0.00797677	0.3169	0.00460326	DNA-binding transcriptional activator	K08277 transcriptional activator CaiF
114	pspF	b1303	0.449685	0.00874004	0.279967	0.00305669	DNA-binding transcriptional activator	K03974 psp operon transcriptional activator
115	fliZ	b1921	0.618116	0.00798789	0.2449	0.00331512	predicted regulator of FliA activity	K02425 FliZ protein
116	csiR	b2664	0.53459	0.00833257	0.2957	0.0083863	DNA-binding transcriptional dual regulator	K15735 GntR family transcriptional regulator, carbon starvation induced regulator
117	exuR	b3094	0.480632	0.0104713	0.331033	0.0133717	DNA-binding transcriptional repressor
118	rtcR	b3422	0.517514	0.00315055	0.285233	0.0149754	sigma 54-dependent transcriptional regulator of rtcBA expression	K14414 transcriptional regulatory protein RtcR
119	arsR	b3501	0.605013	0.0174581	0.275933	0.00777324	DNA-binding transcriptional regulator	K03892 ArsR family transcriptional regulator
120	rob	b4396	0.40396	0.0380769	0.255533	0.00990825	DNA-binding transcriptional activator	K05804 right origin-binding protein
121	cspA	b3556	0.406418	0.0179411	0.253867	0.00578129	major cold shock protein	K03704 cold shock protein (beta-ribbon, CspA family)
122	iclR	b4018	0.480631	0.0245859	0.264067	0.00141539	DNA-binding transcriptional repressor	K13641 IclR family transcriptional regulator, acetate operon repressor
123	yjjQ	b4365	0.466362	0.0180296	0.2566	0.003005	predicted DNA-binding transcriptional regulator
124	fur	b0683	0.509629	0.0211722	0.313167	0.00661539	DNA-binding transcriptional dual regulator	K03711 Fur family transcriptional regulator, ferric uptake regulator
125	gatR-1	b2090	0.522381	0.0302956	0.2896	0.00177764	Putative galactitol utilization operon repressor
126	fabR	b3963	0.524718	0.0232562	0.311867	0.0172286	DNA-binding transcriptional repressor
127	yoeB	b4539	0.562888	0.0170056	0.268567	0.00481906	toxin of the YoeB-YefM toxin-antitoxin system	K01175 [EC:3.1.-.-]
128	zur	b4046	0.523474	0.006146	0.319033	0.00263881	DNA-binding transcriptional activator, Zn(II)-binding	K09823 Fur family transcriptional regulator, zinc uptake regulator
129	gntR	b3438	0.616804	0.0325296	0.3587	0.0038	DNA-binding transcriptional repressor	K06145 LacI family transcriptional regulator, gluconate utilization system Gnt-I transcriptional repressor
130	cdaR	b0162	0.519396	0.00617046	0.279933	0.00987185	DNA-binding transcriptional regulator	K02647 carbohydrate diacid regulator
131	kdpE	b0694	0.616894	0.0299958	0.216667	0.00142244	DNA-binding response regulator in two-component regulatory system with KdpD	K07667 two-component system, OmpR family, KDP operon response regulator KdpE
132	marR	b1530	0.516951	0.0099479	0.2483	0.00563116	DNA-binding transcriptional repressor	K03712 MarR family transcriptional regulator, multiple antibiotic resistance protein MarR
133	marA	b1531	0.491072	0.0143962	0.251333	0.00275923	DNA-binding transcriptional dual regulator	K13632 AraC family transcriptional regulator, multiple antibiotic resistance protein MarA
134	slyA	b1642	0.516032	0.0205271	0.306533	0.00237557	DNA-binding transcriptional activator	K06075 MarR family transcriptional regulator, transcriptional regulator for hemolysin
135	gatR-2	b2087	0.484319	0.0210004	0.232567	0.00115036	Putative galactitol utilization operon repressor
136	yehT	b2125	0.484509	0.0438967	0.238967	0.00669054	predicted response regulator in two-component system withYehU	K02477 two-component system, LytT family, response regulator
137	rpoS	b2741	0.520259	0.0330898	0.329367	0.0142781	RNA polymerase, sigma S (sigma 38) factor	K03087 RNA polymerase nonessential primary-like sigma factor
138	nadR	b4390	0.525301	0.0194984	0.325467	0.00563235	bifunctional DNA-binding transcriptional repressor and NMN adenylyltransferase	K06211 HipB family transcriptional regulator, involved in the regulation of NAD biosynthesis
139	malT	b3418	0.517414	0.0197433	0.281733	0.0140632	DNA-binding transcriptional activator, maltotriose-ATP-binding	K03556 LuxR family transcriptional regulator, maltose regulon positive regulatory protein
140	glpR	b3423	0.53004	0.0300851	0.316467	0.00795005	DNA-binding transcriptional repressor	K02444 DeoR family transcriptional regulator, glycerol-3-phosphate regulon repressor
141	ydeO	b1499	0.513019	0.00440623	0.341533	0.0092029	predicted DNA-binding transcriptional acfivator
142	lrhA	b2289	0.511732	0.0135221	0.284033	0.00176163	DNA-binding transcriptional repressor
143	araC	b0064	0.57437	0.0289428	0.3092	0.00610246	DNA-binding transcriptional dual regulator	K02099 AraC family transcriptional regulator, arabinose operon regulatory protein
144	mngR	b0730	0.492058	0.0354622	0.245267	0.00507182	DNA-binding transcriptional dual regulator, fatty-acyl-binding	K11922 GntR family transcriptional regulator, mannosyl-D-glycerate transport/metabolism system repressor
145	gcvA	b2808	0.535638	0.0153214	0.315833	0.00726659	DNA-binding transcriptional dual regulator	K03566 LysR family transcriptional regulator, glycine cleavage system transcriptional activator
146	rhaS	b3905	0.470467	0.0474285	0.249867	0.0184825	DNA-binding transcriptional activator, L-rhamnose-binding	K02855 AraC family transcriptional regulator, L-rhamnose operon regulatory protein RhaS
147	gadE	b3512	0.52622	0.00941694	0.350767	0.00143643	DNA-binding transcriptional activator
148	gadW	b3515	0.519631	0.00645289	0.356333	0.000665833	DNA-binding transcriptional activator
149	flhD	b1892	0.451518	0.0469148	0.214467	0.0181263	DNA-binding transcriptional dual regulator with FlhC	K02403 flagellar transcriptional activator FlhD
150	fhlA	b2731	0.488972	0.0270465	0.307733	0.00442982	DNA-binding transcriptional activator	K15836 formate hydrogenlyase transcriptional activator
151	mtlR	b3601	0.518676	0.0181003	0.3332	0.0114595	DNA-binding transcriptional repressor	K02562 mannitol operon repressor
152	acrR	b0464	0.453111	0.0257332	0.2182	0.0124012	DNA-binding transcriptional regulator	K03577 TetR/AcrR family transcriptional regulator, acrAB operon repressor
153	nikR	b3481	0.538567	0.0179106	0.283333	0.00686319	DNA-binding transcriptional regulator, Ni-binding	K07722 CopG family transcriptional regulator, nickel-responsive regulator
154	bolA	b0435	0.526213	0.00346146	0.274233	0.0105453	regulator of penicillin binding proteins and beta lactamase transcription (morphogene)	K05527 BolA protein
155	tdcR	b3119	0.480899	0.0199576	0.292267	0.00726659	DNA-binding transcriptional activator	K07591 threonine dehydratase operon activator protein
156	hdfR	b4480	0.474387	0.0080396	0.265133	0.00505008	DNA-binding transcriptional regulator
157	norR	b2709	0.454336	0.0101203	0.2723	0.0122528	DNA-binding transcriptional activator	K12266 anaerobic nitric oxide reductase transcription regulator
158	yqhC	b3010	0.27911	0.0393493	0.2376	0.00471487	predicted DNA-binding transcriptional regulator
159	cysB	b1275	0.493335	0.0141349	0.271733	0.009517	DNA-binding transcriptional dual regulator, O-acetyl-L-serine-binding	K13634 LysR family transcriptional regulator, cys regulon transcriptional activator
160	oxyR	b3961	0.503859	0.0350458	0.345367	0.00806494	DNA-binding transcriptional dual regulator	K04761 LysR family transcriptional regulator, hydrogen peroxide-inducible genes activator
161	hipB	b1508	0.475746	0.0193061	0.316467	0.00699738	DNA-binding transcriptional regulator	K15773 HTH-type transcriptional regulator, antitoxin HipB
162	dhaR	b1201	0.41518	0.00686323	0.2918	0.0021166	predicted DNA-binding transcriptional regulator, dihydroxyacetone	K05880 transcriptional activator for dhaKLM operon
163	yedW	b1969	0.545486	0.0169968	0.351967	0.00349619	predicted DNA-binding response regulator in two-component system withYedV	K02483 two-component system, OmpR family, response regulator
164	baeR	b2079	0.541262	0.0180038	0.331833	0.00172434	DNA-binding response regulator in two-component regulatory system with BaeS	K07664 two-component system, OmpR family, response regulator BaeR
165	ascG	b2714	0.517388	0.0123615	0.250533	0.0022301	DNA-binding transcriptional regulator	K03487 LacI family transcriptional regulator, asc operon repressor
166	fecI	b4293	0.51486	0.00384846	0.272467	0.0225079	RNA polymerase, sigma 19 factor	K03088 RNA polymerase sigma-70 factor, ECF subfamily
167	fliA	b1922	0.505951	0.0126633	0.305233	0.00856524	RNA polymerase, sigma 28 (sigma F) factor	K02405 RNA polymerase sigma factor for flagellar operon FliA
168	relE	b1563	0.650798	0.0240461	0.320967	0.013672	toxin of the RelE-RelB toxin-antitoxin system	K06218 RelE protein
169	aidB	b4187	0.556312	0.0572373	0.358067	0.00332315	isovaleryl CoA dehydrogenase	K09456 putative acyl-CoA dehydrogenase
170	bglJ	b4366	0.608184	0.0411435	0.339233	0.00785133	DNA-binding transcriptional regulator
171	crp	b3357	0.571203	0.0217288	0.3502	0.00841487	DNA-binding transcriptional dual regulator	K10914 CRP/FNR family transcriptional regulator, cyclic AMP receptor protein
172	galS	b2151	0.567861	0.020302	0.2768	0.00814616	DNA-binding transcriptional repressor	K02529 LacI family transcriptional regulator
173	atoC	b2220	0.559979	0.0291898	0.2863	0.00658863	fused response regulator of ato opeon, in two-component system with AtoS	K07714 two-component system, NtrC family, response regulator AtoC
