# Supplementary material for: Suppression of antibiotic resistance evolution by single-gene deletion
Source: Sci Rep. 2020 Mar 6;10:4178. doi: 10.1038/s41598-020-60663-6 (PMC7060189; doi:10.1038/s41598-020-60663-6)
Supplement: Supplementary file 3 — Table S2: Resistance level of deletion strains. [file 41598_2020_60663_MOESM3_ESM.xlsx]

## Sheet: CFIX
Gene ID	# replica	Gene name	Mean of IC50 at day 1	SD of IC50 at day 1	Mean of IC50 at day 5	SD of IC50 at day 5	FDR at day 5	FDR at day 1
0	39	Parent	0.037809	0.291929	0.187371	1.31749	1	1
1	7	ada	0.037382	0.192977	0.160426	1.54069	0.998209	1
2	8	adiY	0.034508	0.23345	0.175367	0.980323	0.937651	0.0326257
3	8	appY	0.045745	0.202455	0.238162	1.19369	0.358402	3.41786e-05
4	8	argR	0.036445	0.126604	0.205231	1.30657	0.773546	0.163923
5	7	asnC	0.033734	0.110154	0.21218	1.30161	0.70062	0.000285538
6	7	betI	0.041802	0.450463	0.266333	0.996772	0.14708	0.259484
7	5	cadC	0.047619	0.308129	0.205003	0.869557	0.70062	0.000430857
8	7	cbl	0.040831	0.163941	0.361867	1.18536	0.021402	0.0137476
9	8	chbR	0.042529	0.336419	0.243051	1.61847	0.478821	0.0278887
10	8	csgD	0.034823	0.566135	0.214163	0.679902	0.386035	0.0987405
11	8	cynR	0.041043	0.156528	0.31769	1.45826	0.0622251	0.00565835
12	8	cytR	0.055287	0.116447	0.27874	1.12911	0.113777	0
13	8	deoR	0.054682	0.113656	0.218782	1.37822	0.60604	0
14	6	dsdC	0.032557	0.582146	0.127599	1.61771	0.566679	0.117237
15	7	ebgR	0.045103	0.634457	0.175	2.00146	0.985139	0.0010264
16	8	envR	0.03967	0.232931	0.247496	0.660704	0.119991	0.131719
17	8	envY	0.046599	0.224902	0.23078	1.29146	0.381325	6.82353e-06
18	8	fadR	0.040613	0.194591	0.172795	1.38347	0.919641	0.0278887
19	8	fis	0.03111	0.258079	0.132518	1.40177	0.338421	3.78261e-06
20	8	fnr	0.053791	0.111909	0.273918	1.24699	0.113777	0
21	8	fucR	0.049963	0.153807	0.20842	0.611434	0.490606	0
22	8	galR	0.025138	1.39114	0.262763	0.836362	0.102183	0.00903693
23	6	ihfB	0.042781	0.111588	0.35764	2.31299	0.343314	0.00147994
24	8	hns	0.04458	0.306312	0.202397	1.22484	0.70062	0.000263289
25	8	argP	0.041098	0.092364	0.179932	0.657844	0.875206	0.0014864
26	8	idnR	0.03913	0.130536	0.156296	0.902217	0.592813	0.149442
27	8	ilvY	0.022353	0.598575	0.058887	2.61456	0.0347254	0
28	8	leuO	0.055227	0.584634	0.315238	1.41735	0.0345069	0
29	8	lrp	0.046764	0.61957	0.187122	2.34535	0.358402	0.00184831
30	8	lysR	0.015358	0.801068	0.081789	1.70021	0.0280836	0
31	7	malI	0.040185	0.164135	0.167753	0.970378	0.875206	0.04926
32	8	melR	0.0391	0.373692	0.121152	1.15985	0.0735	0.367094
33	8	metJ	0.042118	0.069806	0.261078	0.810646	0.102183	0.000339512
34	1	metR	0.013884	0	0.174458	0	1	0.0669231
35	8	mhpR	0.040943	0.117004	0.251091	1.46274	0.386035	0.00330945
36	8	nac	0.04325	0.348564	0.141562	2.31652	1	0.00330945
37	8	nagC	0.0473	0.092038	0.212131	1.6498	0.786945	6.82353e-06
38	8	nanR	0.018551	0.224228	0.120134	2.18561	0.381325	0
39	8	nhaR	0.059381	0.135739	0.23191	1.44668	0.461555	0
40	7	pdhR	0.039513	0.153738	0.223297	0.980899	0.478821	0.145651
41	8	purR	0.033021	0.232899	0.113824	1.22904	0.065772	0.000263289
42	8	rhaR	0.038138	0.228285	0.214776	0.546301	0.371583	0.911078
43	8	soxR	0.043639	0.169039	0.258912	0.480896	0.077691	0.000166648
44	8	soxS	0.032526	0.08836	0.069475	0.922747	0	1.31321e-05
45	8	stpA	0.038007	0.055314	0.216094	1.10444	0.557945	0.592897
46	7	tdcA	0.039658	0.187088	0.119374	1.03793	0.21469	0.169132
47	4	treR	0.05966	0.129438	0.237037	0.173798	0.347078	4.49032e-05
48	8	trpR	0.037247	0.098516	0.203916	2.25455	0.684861	0.608682
49	8	tyrR	0.050144	0.032666	0.234928	0.950084	0.330496	0
50	8	uidR	0.035654	0.065066	0.1665	1.35049	0.822752	0.00681527
51	8	uxuR	0.051773	0.484893	0.252679	1.19174	0.338421	6.82353e-06
52	8	xapR	0.038431	0.136464	0.189633	0.683336	0.692698	0.522281
53	8	zntR	0.039169	0.07198	0.218795	1.79092	0.461555	0.0464145
54	7	ihfA	0.047859	0.361673	0.199131	0.534982	0.627076	4.49032e-05
55	4	rbsR	0.148112	0.141643	0.380804	0.987585	0.0440144	4.49032e-05
56	7	sdiA	0.047368	0.390906	0.190825	1.01896	0.796602	0.000285538
57	8	phoB	0.059021	0.390126	0.0887	1.13369	0.000646286	0
58	8	torR	0.027408	0.575266	0.199798	1.05835	0.714285	6.82353e-06
59	8	phoP	0.036994	0.106516	0.144784	1.07761	0.396285	0.354006
60	8	narL	0.052705	0.193035	0.256076	0.682242	0.102183	0
61	8	rstA	0.044808	0.098135	0.225379	1.17029	0.527061	6.96e-05
62	8	uvrY	0.03029	1.01904	0.156048	1.98831	0.919641	0.0599693
63	4	narP	0.081522	0.387639	0.178033	1.41908	1	4.49032e-05
64	8	rcsB	0.04444	0.325719	0.199432	1.56224	0.954943	0.000339512
65	8	evgA	0.033117	0.624856	0.183909	2.30912	0.786945	0.0347914
66	8	qseB	0.022168	0.65624	0.186406	1.74698	0.996214	0
67	8	rpoN	0.041597	0.114877	0.18102	1.53029	0.876402	0.000516
68	8	ompR	0.454048	0.438642	0.863088	0.528671	0	0
69	8	uhpA	0.04252	0.33795	0.283989	1.51313	0.175819	0.00903693
70	6	cpxR	0.018046	0.273275	0.229877	1.55583	0.529014	0
71	7	zraR	0.038697	0.100195	0.163273	1.59383	0.524983	0.21033
72	6	basR	0.053814	0.217558	0.180835	1.4923	1	3.78261e-06
73	8	dcuR	0.043105	0.720353	0.204535	1.0336	0.646234	0.0260715
74	8	creB	0.044045	0.187827	0.288633	1.15845	0.0867553	0.000120265
75	8	arcA	0.025411	0.445412	0.104507	1.45505	0.0505398	0
76	8	cusR	0.071339	0.219793	0.298942	0.648906	0.0345069	0
77	8	prpR	0.042359	0.201681	0.214401	1.28313	0.592813	0.000516
78	6	hyfR	0.040176	0.2147	0.179553	1.11947	1	0.132569
79	6	agaR	0.039941	0.090191	0.153771	0.399123	0.754177	0.0370477
80	8	pepA	0.033059	0.098393	0.173498	2.57423	0.786945	1.61111e-05
81	8	yeiL	0.056902	0.611533	0.161614	0.673893	0.786945	0
82	8	yafQ	0.040906	0.200287	0.241666	1.4784	0.412052	0.00749811
83	8	hcaR	0.049592	0.666198	0.146225	2.46712	0.907312	8.05075e-05
84	8	mraZ	0.04004	0.221735	0.271571	1.26873	0.123327	0.135845
85	8	ypdB	0.039948	0.139719	0.174659	2.70641	0.56498	0.0347914
86	8	puuR	0.018653	1.2827	0.217412	1.74827	0.786945	0.000263289
87	8	mprA	0.054163	2.60495	0.213222	1.25591	0.524983	0.341164
88	8	sgrR	0.052733	0.481706	0.221588	1.2539	0.461555	3.78261e-06
89	8	mntR	0.039077	0.087398	0.276357	1.76195	0.34667	0.104473
90	7	iscR	0.045427	0.332934	0.242378	0.586605	0.244992	0.00016675
91	8	dinJ	0.116468	0.19259	0.453316	0.970025	0.000646286	0
92	7	yqjI	0.042837	0.22669	0.204611	0.979126	0.692698	0.00152754
93	8	gadX	0.058288	0.096865	0.214042	2.59089	0.244992	0
94	8	yiaJ	0.037387	0.058964	0.152335	1.55795	0.624991	0.703248
95	7	ulaR	0.038992	0.096384	0.188035	2.01963	0.636846	0.132569
96	8	paaX	0.04	0.100697	0.196712	1.45115	0.876402	0.0132585
97	8	hipA	0.037911	0.07806	0.158759	0.803112	0.692698	0.665706
98	7	flhC	0.039379	0.119698	0.200999	1.12496	0.786945	0.0567104
99	8	rcsA	0.054157	0.957017	0.217698	2.24513	1	0.00165844
100	8	putA	0.035284	0.109115	0.160616	1.04917	0.87416	0.00462635
101	6	glcC	0.041959	0.596909	0.181654	1.01508	0.954943	0.43947
102	8	allR	0.03396	0.075132	0.131161	1.44157	0.371583	4.69524e-05
103	8	lacI	0.062156	0.413919	0.154747	3.14508	0.56498	0
104	8	kdgR	0.038968	0.177479	0.216259	1.03451	0.557945	0.31829
105	8	gutM	0.033607	0.104918	0.103756	1.3099	0.0345069	8.05075e-05
106	8	xylR	0.051207	0.11516	0.218461	1.24518	0.585264	0
107	8	lldR	0.039554	0.184123	0.15328	1.52714	0.632763	0.143032
108	8	cueR	0.043858	0.139477	0.166397	0.731794	0.836029	0.0001392
109	8	feaR	0.028003	0.71387	0.171444	1.90336	0.714285	0.00103433
110	8	relB	0.042877	0.292951	0.155351	1.4749	0.566679	0.000688091
111	8	mlrA	0.058189	0.096671	0.228835	2.0734	0.303755	0
112	8	modE	0.042629	0.08904	0.226226	1.13894	0.478821	0.000299544
113	8	caiF	0.03222	0.592768	0.093798	1.01442	0.0004524	0.0433444
114	8	pspF	0.078792	1.24621	0.174623	1.91896	0.876402	0.0004524
115	8	fliZ	0.057104	0.13185	0.216985	1.17799	0.566679	0
116	8	csiR	0.07828	0.798433	0.138409	2.25872	0.367586	0
117	8	exuR	0.035766	0.048112	0.180271	1.02253	0.894818	0.00681527
118	4	rtcR	0.121215	0.378349	0.111307	0.692187	0.121688	4.49032e-05
119	8	arsR	0.047488	0.341384	0.222563	1.11096	0.490606	1.31321e-05
120	8	rob	0.021851	0.620901	0.109895	0.833641	0.0139722	0
121	8	cspA	0.043213	0.461575	0.222291	0.860308	0.367586	0.0769381
122	8	iclR	0.04311	0.28112	0.16421	1.00601	0.79594	0.00132959
123	8	yjjQ	0.132533	0.179842	0.104805	0.45641	0.0004524	0
124	8	fur	0.049864	0.131162	0.087281	1.18924	0.00222333	0
125	7	gatR	0.053348	1.17161	0.078513	1.85957	0.0258323	0.46998
126	8	fabR	0.048025	0.207024	0.144424	0.892682	0.508292	6.82353e-06
127	8	yoeB	0.059009	0.242961	0.147963	1.65473	0.478821	0
128	8	zur	0.036855	0.086346	0.129267	0.680489	0.175819	0.328572
129	8	gntR	0.038884	0.180512	0.164081	1.79547	0.961383	0.278972
130	8	cdaR	0.040485	0.237736	0.231867	1.20722	0.386035	0.0729432
131	8	kdpE	0.04032	0.101048	0.1704	0.882868	0.855102	0.00681527
132	8	marR	0.057567	0.245697	0.306509	1.40209	0.0735	0
133	8	marA	0.034818	0.281553	0.231581	0.905451	0.228071	0.156039
134	7	slyA	0.040552	0.356449	0.189638	1.67883	0.786945	0.327095
135	8	gatR	0.043269	0.275304	0.14638	2.45509	0.56498	0.00117402
136	8	yehT	0.074259	0.708498	0.114612	1.32082	0.0867553	0
137	8	rpoS	0.045764	0.44757	0.047487	1.58089	0.0004524	0.00512033
138	8	nadR	0.040444	0.356384	0.141034	2.74366	0.478821	0.180494
139	8	malT	0.04204	0.301737	0.195203	1.29062	0.961383	0.00184831
140	8	glpR	0.079458	0.361097	0.286739	0.698421	0.0347254	0
141	8	ydeO	0.034602	0.464406	0.075555	2.46766	0.0534806	0.494622
142	8	lrhA	0.037776	0.088275	0.155375	1.69505	0.566679	0.827723
143	8	araC	0.040021	0.19906	0.22736	1.02819	0.358402	0.04926
144	8	mngR	0.038936	0.103011	0.204165	1.43497	0.592813	0.135845
145	8	gcvA	0.055919	0.107339	0.226178	0.484554	0.244992	0
146	8	rhaS	0.039235	0.071905	0.141977	1.22598	0.396285	0.0526494
147	8	gadE	0.046068	0.335833	0.172092	1.54383	0.836029	5.70938e-05
148	8	gadW	0.040894	0.243724	0.22206	1.8588	0.632763	0.0241406
149	7	flhD	0.03922	0.103199	0.151922	1.36441	0.524983	0.0984074
150	5	fhlA	0.029372	0.918888	0.274352	2.00791	0.524983	0.0759998
151	8	mtlR	0.046872	0.436826	0.200099	0.890498	0.60604	0.0001392
152	8	acrR	0.026012	0.395265	0.115021	2.52211	0.355231	0
153	8	nikR	0.039277	0.166235	0.158981	0.757189	0.665457	0.156039
154	8	bolA	0.041512	0.051345	0.188439	0.976188	0.822752	0.000396217
155	8	tdcR	0.045566	0.47408	0.18489	1.34893	0.907312	0.00299842
156	8	hdfR	0.031428	0.111716	0.121152	1.86326	0.371583	3.78261e-06
157	7	norR	0.043517	0.996476	0.195859	1.55781	0.773546	0.520009
158	5	yqhC	0.040171	0.089048	0.153038	1.37795	0.875206	0.0194086
159	0	cysB	1	0	1	0	0.875206	0.0194086
160	8	oxyR	0.046789	0.475088	0.139679	0.810819	0.316925	0.000339512
161	8	hipB	0.10387	0.473672	0.124641	1.8939	0.228071	0
162	8	dhaR	0.046483	0.221977	0.308749	0.820685	0.0345069	2.53091e-05
163	8	yedW	0.111051	0.543482	0.155468	2.68205	1	0
164	8	baeR	0.060618	0.47478	0.248368	1.12292	0.290978	0
165	8	ascG	0.043009	0.135134	0.178501	1.69132	0.822752	0.000231205
166	4	fecI	0.14594	0.218038	0.085061	0.973889	0.000696	4.49032e-05
167	8	fliA	0.093056	0.168992	0.098122	2.12535	0.0408109	0
168	8	relE	0.05658	0.194197	0.183802	0.688146	0.79594	0
169	8	aidB	0.083069	0.236892	0.280146	1.71563	0.198105	0
170	7	bglJ	0.082792	0.259134	0.181542	1.78825	0.876402	0
171	8	crp	0.129303	0.223399	0.116609	0.628091	0.0268333	0
172	7	galS	0.038382	0.133837	0.322093	1.67858	0.14708	0.50312
173	7	atoC	0.034785	2.26821	0.079618	2.12114	0.0152804	0.592897

## Sheet: CPFX
Gene ID	# replica	Gene name	Mean of IC50 at day 1	SD of IC50 at day 1	Mean of IC50 at day 5	SD of IC50 at day 5	FDR at day 5	FDR at day 1
0	40	Parent	0.009768	0.192543	0.015314	1.17399	1	1
1	8	ada	0.009759	0.06574	0.014609	1.06257	0.883361	0.99084
2	8	adiY	0.009269	0.268009	0.013362	1.30694	0.677601	0.345674
3	8	appY	0.010098	0.066337	0.012835	1.4561	0.540745	0.0408343
4	8	argR	0.009469	0.175974	0.014306	1.18996	0.806702	0.244393
5	8	asnC	0.008239	0.069095	0.012984	1.5328	0.699431	1.95988e-08
6	8	betI	0.008272	0.299662	0.017169	1.33596	0.677601	2.05331e-05
7	8	cadC	0.010101	0.04002	0.019799	0.757388	0.501891	0.0264691
8	8	cbl	0.009329	0.062833	0.015011	1.25269	0.995408	0.0201366
9	8	chbR	0.010188	0.068304	0.014323	0.847709	0.82765	0.0152682
10	7	csgD	0.010158	0.068684	0.018891	0.376785	0.623664	0.0269117
11	8	cynR	0.008818	0.118573	0.0176	1.01108	0.677601	2.46414e-05
12	7	cytR	0.010409	0.158107	0.01383	1.34234	0.723888	0.00906573
13	7	deoR	0.0097	0.070039	0.018597	0.534251	0.626561	0.731415
14	8	dsdC	0.007518	0.143447	0.017121	1.42326	0.621538	1.22493e-08
15	7	ebgR	0.010054	0.043004	0.018664	0.997995	0.517485	0.0618823
16	8	envR	0.010587	0.100426	0.017651	1.3219	0.857275	7.03185e-05
17	8	envY	0.010045	0.059888	0.01895	0.794933	0.465818	0.0696692
18	8	fadR	0.008199	0.10265	0.017696	2.31894	0.906234	1.95988e-08
19	8	fis	0.007311	0.028889	0.008464	1.41103	0.040339	1.22493e-08
20	7	fnr	0.010845	0.059268	0.015306	1.12239	0.995408	1.4031e-06
21	8	fucR	0.010039	0.047558	0.01898	1.12206	0.501891	0.0602806
22	8	galR	0.006987	0.103909	0.018943	1.05354	0.517485	1.22493e-08
23	8	ihfB	0.00754	0.069055	0.009823	1.69053	0.275904	1.22493e-08
24	8	hns	0.010669	0.140088	0.0144	0.801663	0.924964	0.000252079
25	8	argP	0.010285	0.063473	0.021721	1.20544	0.285638	0.00165769
26	8	idnR	0.009184	0.085721	0.012134	0.935095	0.513565	0.0029317
27	5	ilvY	0.006282	2.68135	0.011716	2.58803	0.995408	0.731415
28	8	leuO	0.010058	0.07599	0.018908	0.570022	0.517485	0.0763031
29	8	lrp	0.008805	0.138806	0.013772	1.19396	0.657631	0.000110047
30	7	lysR	0.005316	0.046914	0.007826	0.876313	0.0029	4.51289e-08
31	8	malI	0.010209	0.044064	0.024359	0.788398	0.006513	0.00353645
32	8	melR	0.010098	0.078331	0.015421	1.31965	0.857275	0.0482561
33	6	metJ	0.007914	0.12679	0.023372	0.74299	0.051558	2.99426e-07
34	0	metR	0.125	0	0.125	0	0.051558	2.99426e-07
35	8	mhpR	0.009945	0.068096	0.01822	0.920715	0.540745	0.216374
36	8	nac	0.009898	0.124732	0.01449	1.14527	0.906234	0.540977
37	8	nagC	0.012242	0.094984	0.017273	1.11618	0.677601	3.15654e-07
38	7	nanR	0.005893	0.173222	0.012317	1.46276	0.623664	4.51289e-08
39	8	nhaR	0.011737	0.082053	0.01913	1.0876	0.465818	3.15654e-07
40	8	pdhR	0.010081	0.104828	0.018226	1.29654	0.517485	0.0947656
41	8	purR	0.007693	0.139912	0.011886	1.23383	0.465818	1.22493e-08
42	8	rhaR	0.010504	0.076365	0.023341	0.964403	0.151096	7.03185e-05
43	8	soxR	0.010249	0.057224	0.020205	0.84792	0.353256	0.00198278
44	8	soxS	0.007947	0.080518	0.009573	1.10388	0.051558	1.22493e-08
45	8	stpA	0.009941	0.037603	0.017032	1.21126	0.791255	0.210168
46	7	tdcA	0.007526	0.14858	0.014866	1.60857	0.958013	4.51289e-08
47	8	treR	0.011264	0.096572	0.014263	1.50443	0.995408	3.15654e-07
48	8	trpR	0.010056	0.073347	0.016071	1.63525	0.874748	0.0763031
49	8	tyrR	0.012167	0.108841	0.018691	1.00589	0.465818	3.15654e-07
50	7	uidR	0.01043	0.093149	0.011829	0.773102	0.465818	0.00148944
51	8	uxuR	0.010203	0.116018	0.017918	1.30707	0.501891	0.0264691
52	7	xapR	0.010021	0.06242	0.017859	1.45779	0.507585	0.129225
53	8	zntR	0.00994	0.110557	0.021232	1.45822	0.465818	0.325128
54	8	ihfA	0.009529	0.230224	0.015093	1.21908	0.973658	0.647391
55	8	rbsR	0.007911	0.096069	0.01117	1.26879	0.465818	1.22493e-08
56	8	sdiA	0.009903	0.091638	0.014381	1.42961	0.824853	0.567106
57	8	phoB	0.008937	0.162549	0.019267	0.637803	0.465818	0.00182533
58	8	torR	0.007267	0.110275	0.013527	1.17702	0.626561	1.22493e-08
59	8	phoP	0.010009	0.112543	0.01161	1.25111	0.391597	0.0984484
60	8	narL	0.01335	0.051739	0.027018	0.364746	0.000174	2.68886e-07
61	8	rstA	0.009227	0.0994	0.018548	1.36283	0.501891	0.00906573
62	8	uvrY	0.007325	0.087154	0.014767	1.79719	0.908638	1.22493e-08
63	8	narP	0.010149	0.039493	0.013811	1.23474	0.857275	0.00976388
64	8	rcsB	0.009762	0.034654	0.016705	1.42496	0.623664	0.970965
65	7	evgA	0.007982	0.119935	0.010303	0.935235	0.190878	4.51289e-08
66	8	qseB	0.007234	0.066933	0.016808	1.16886	0.866051	1.22493e-08
67	8	rpoN	0.009058	0.145531	0.01989	0.945552	0.465818	0.00659913
68	8	ompR	0.032016	0.263835	0.02973	0.263655	0	1.22493e-08
69	8	uhpA	0.01073	0.049766	0.018902	0.83462	0.501891	8.52911e-07
70	6	cpxR	0.006992	0.106301	0.017758	1.31666	0.626561	2.99426e-07
71	8	zraR	0.009395	0.060998	0.011063	1.711	0.513565	0.0577249
72	8	basR	0.010568	0.139466	0.019051	0.82473	0.591395	0.000632545
73	8	dcuR	0.010068	0.030172	0.015137	0.977042	1	0.0482561
74	8	creB	0.010481	0.132879	0.019721	1.13874	0.326065	0.00150328
75	8	arcA	0.007106	0.03718	0.00749	0.474087	0.000174	1.22493e-08
76	8	cusR	0.013067	0.044355	0.015204	1.41799	0.908638	3.15654e-07
77	8	prpR	0.009978	0.03691	0.01129	2.06263	0.677601	0.1352
78	7	hyfR	0.00779	0.236719	0.016446	1.91343	0.657631	1.75887e-07
79	8	agaR	0.009703	0.042267	0.014095	1.39716	0.824853	0.869376
80	8	pepA	0.008063	0.035517	0.010602	1.16552	0.17688	1.22493e-08
81	8	yeiL	0.010248	0.039814	0.020476	1.34626	0.362213	0.00137927
82	8	yafQ	0.010037	0.056173	0.019242	1.99032	0.677601	0.0602806
83	8	hcaR	0.009814	0.038416	0.014842	0.946123	0.952508	0.674598
84	8	mraZ	0.009596	0.062914	0.025008	0.679054	0.0029	0.511698
85	8	ypdB	0.009796	0.102033	0.018176	1.39149	0.555098	0.618739
86	7	puuR	0.00544	0.198627	0.011011	2.26416	0.684346	4.51289e-08
87	6	mprA	0.009833	0.057105	0.018767	1.1973	0.517485	0.707332
88	7	sgrR	0.009818	0.083464	0.018411	0.821962	0.647182	0.667578
89	8	mntR	0.009749	0.047369	0.022546	0.398485	0.151096	0.88596
90	8	iscR	0.011231	0.140367	0.018523	1.79223	0.677601	3.15654e-07
91	8	dinJ	0.01032	0.065111	0.012095	2.09737	0.866051	0.000889492
92	8	yqjI	0.010435	0.075656	0.019281	0.974075	0.501891	0.000252079
93	8	gadX	0.013443	0.047852	0.018911	0.72301	0.507585	1.83739e-07
94	7	yiaJ	0.007131	0.093199	0.017547	1.51332	0.623664	4.51289e-08
95	8	ulaR	0.010425	0.035779	0.014738	0.918475	0.857275	9.50919e-05
96	8	paaX	0.009282	0.104855	0.018018	0.994917	0.540085	0.0188622
97	8	hipA	0.008713	0.14086	0.012548	1.41676	0.501891	4.4841e-06
98	8	flhC	0.009797	0.053781	0.013538	1.10175	0.684346	0.877723
99	8	rcsA	0.009663	0.081959	0.013112	1.23315	0.623664	0.779983
100	8	putA	0.009161	0.14471	0.015587	1.13044	0.960199	0.0112947
101	6	glcC	0.009428	0.219158	0.017201	1.04685	0.783887	0.574985
102	7	allR	0.009774	0.055666	0.011746	1.13122	0.405383	0.944058
103	8	lacI	0.00971	0.057521	0.014915	1.25442	0.924964	0.877723
104	8	kdgR	0.009733	0.084886	0.012306	1.2385	0.478434	0.918287
105	8	gutM	0.008026	0.03026	0.008254	0.653718	0.0029	1.22493e-08
106	8	xylR	0.010126	0.08166	0.013769	1.53553	0.89783	0.0408343
107	7	lldR	0.008402	0.143557	0.015737	1.53725	0.857275	3.88278e-07
108	8	cueR	0.009156	0.069027	0.019881	1.22882	0.285638	0.00198278
109	8	feaR	0.005559	0.377258	0.008283	1.14211	0.010401	1.22493e-08
110	8	relB	0.010385	0.046522	0.016775	1.47911	0.640556	0.000126928
111	8	mlrA	0.010176	0.082714	0.019574	1.00078	0.401418	0.0142543
112	8	modE	0.008777	0.145684	0.018804	1.1731	0.465818	9.50919e-05
113	8	caiF	0.009791	0.062371	0.015114	1.41971	0.908638	0.88596
114	8	pspF	0.009358	0.060685	0.017445	0.865502	0.677601	0.0299057
115	7	fliZ	0.009866	0.049751	0.013231	1.18208	0.680884	0.59334
116	7	csiR	0.010351	0.037959	0.022826	1.01223	0.09091	0.00070158
117	6	exuR	0.007508	0.190284	0.008686	0.415767	0.011519	2.99426e-07
118	8	rtcR	0.008903	0.237593	0.015062	1.80363	0.782092	0.0105061
119	8	arsR	0.009408	0.114868	0.016709	0.787821	0.824853	0.103068
120	8	rob	0.008031	0.057355	0.014314	2.47233	0.621538	1.22493e-08
121	8	cspA	0.009988	0.048107	0.010872	1.13211	0.275904	0.106982
122	8	iclR	0.01048	0.071204	0.019682	1.00315	0.300471	0.000169886
123	8	yjjQ	0.010787	0.722549	0.013002	1.55519	0.723888	0.356196
124	8	fur	0.008877	0.10529	0.009583	0.480595	0.036493	4.28122e-05
125	8	gatR	0.009182	0.345026	0.022011	0.48879	0.259464	0.618739
126	8	fabR	0.010151	0.062915	0.010481	2.50764	0.677601	0.0176546
127	8	yoeB	0.01006	0.089343	0.015529	0.985682	1	0.129572
128	8	zur	0.009785	0.058142	0.01276	1.31151	0.647182	0.944852
129	8	gntR	0.009943	0.037683	0.013758	0.96162	0.677601	0.193565
130	8	cdaR	0.009971	0.077849	0.012128	1.1825	0.465818	0.193565
131	7	kdpE	0.009138	0.06944	0.015101	1.45019	1	0.00253299
132	8	marR	0.011938	0.103486	0.01748	0.987332	0.714592	3.15654e-07
133	8	marA	0.007309	0.140574	0.011192	1.16196	0.275904	1.22493e-08
134	8	slyA	0.008272	0.130519	0.011562	1.33377	0.465818	3.49979e-08
135	0	gatR	0.125	0	0.125	0	0.465818	3.49979e-08
136	8	yehT	0.009917	0.080776	0.013657	0.818326	0.677601	0.366881
137	8	rpoS	0.007337	0.084441	0.011244	1.81324	0.517485	1.22493e-08
138	8	nadR	0.009783	0.092554	0.012274	1.058	0.517485	0.970965
139	8	malT	0.008663	0.195428	0.016408	1.4936	0.684346	0.00019428
140	7	glpR	0.010785	0.117929	0.018224	0.95171	0.540745	1.66759e-05
141	7	ydeO	0.007151	0.109969	0.013839	1.68909	0.927659	4.51289e-08
142	8	lrhA	0.009137	0.0679	0.014098	1.8652	0.647182	0.00137927
143	8	araC	0.010047	0.065445	0.016306	1.45334	0.857275	0.0696692
144	8	mngR	0.009402	0.074434	0.015216	1.10021	0.995408	0.0763031
145	8	gcvA	0.013879	0.051115	0.020035	1.28986	0.285638	3.49979e-08
146	8	rhaS	0.009568	0.045739	0.013878	1.31218	0.857275	0.272752
147	8	gadE	0.009527	0.083837	0.01095	1.14351	0.285638	0.253006
148	8	gadW	0.010086	0.057905	0.012706	1.36188	0.517485	0.0364101
149	7	flhD	0.009378	0.236401	0.014412	0.962109	0.874748	0.618739
150	7	fhlA	0.00989	0.050662	0.013041	1.82771	0.857275	0.549875
151	8	mtlR	0.009933	0.070039	0.019969	1.12062	0.25476	0.291344
152	8	acrR	0.007854	0.05662	0.008809	1.14267	0.008222	1.22493e-08
153	8	nikR	0.00955	0.073194	0.012294	1.10231	0.540085	0.281959
154	7	bolA	0.009381	0.083476	0.013556	1.78623	0.677601	0.0696692
155	8	tdcR	0.009775	0.065731	0.016404	1.2363	0.822166	0.779983
156	8	hdfR	0.007841	0.1575	0.012336	1.40284	0.517485	1.95988e-08
157	8	norR	0.008026	0.169581	0.011736	1.46562	0.501891	4.51289e-08
158	0	yqhC	0.125	0	0.125	0	0.501891	4.51289e-08
159	0	cysB	0.125	0	0.125	0	0.501891	4.51289e-08
160	8	oxyR	0.009738	0.065481	0.009937	1.02816	0.051558	0.99084
161	8	hipB	0.009749	0.07336	0.014848	1.27116	0.916858	0.983834
162	8	dhaR	0.008788	0.089399	0.016363	1.40468	0.842848	9.02147e-06
163	8	yedW	0.009952	0.116358	0.014582	1.38675	0.883361	0.345674
164	8	baeR	0.009474	0.120658	0.015149	0.219995	0.995408	0.216374
165	8	ascG	0.007734	0.233487	0.016989	1.06334	0.680884	1.95988e-08
166	8	fecI	0.010108	0.10747	0.021095	1.3522	0.465818	0.106982
167	8	fliA	0.010195	0.074559	0.013096	0.852047	0.677601	0.00556316
168	8	relE	0.01036	0.122942	0.014342	1.35707	0.82765	0.00466862
169	8	aidB	0.010124	0.118255	0.015092	0.807796	0.916858	0.0461001
170	8	bglJ	0.010113	0.12775	0.010919	1.08494	0.300471	0.0984484
171	8	crp	0.007898	1.34792	0.014156	0.788519	0.82765	0.00850432
172	8	galS	0.010058	0.109074	0.017184	1.58408	0.623664	0.17927
173	8	atoC	0.007546	0.199087	0.017397	1.2308	0.680884	1.95988e-08

## Sheet: CP
Gene ID	# replica	Gene name	Mean of IC50 at day 1	SD of IC50 at day 1	Mean of IC50 at day 8	SD of IC50 at day 8	FDR at day 5	FDR at day 1
0	40	Parent	1.47851	1.00739	1.80839	1.39717	1	1
1	8	ada	1.46138	0.474749	1.54733	1.47886	0.321966	0.161718
2	8	adiY	1.57819	1.20976	1.77019	1.05818	0.960166	0.39424
3	8	appY	1.27984	0.777892	1.92911	1.09806	0.823354	0.000700833
4	8	argR	1.07558	0.38371	1.2341	1.12268	0.006214	0
5	8	asnC	1.01876	0.991762	1.35203	0.461367	0.011426	0
6	8	betI	1.21337	0.508425	1.70728	1.34818	0.813862	7.90909e-06
7	8	cadC	1.31113	0.28731	1.92863	0.850213	0.823354	7.02692e-05
8	8	cbl	1.60199	1.31938	2.02586	1.32553	0.441207	0.256831
9	8	chbR	1.69751	0.43024	1.76418	0.69344	0.92598	0.0407599
10	8	csgD	1.55561	1.05793	1.97499	0.934481	0.536404	0.539246
11	8	cynR	1.21749	0.378027	1.55726	0.854487	0.308949	4.35e-06
12	8	cytR	1.32757	0.351836	1.72503	0.766348	0.823354	0.000358708
13	8	deoR	1.34591	0.902294	1.94159	1.3761	0.823354	0.0088305
14	8	dsdC	1.04242	0.818413	1.6092	0.772573	0.390317	0
15	8	ebgR	1.38736	0.43034	2.02177	1.10948	0.584776	0.00511487
16	8	envR	1.37478	0.803045	1.81058	1.03766	0.996174	0.0531379
17	8	envY	1.37647	0.227649	1.61848	1.06817	0.473159	0.00117221
18	8	fadR	1.77265	0.429684	2.2596	0.861266	0.048347	0.00306316
19	8	fis	1.46358	1.24276	1.8209	1.05493	1	0.470377
20	8	fnr	1.35017	0.247325	1.65688	0.558005	0.524804	0.000307219
21	8	fucR	1.38229	0.473471	1.72236	1.3339	0.823354	0.00814218
22	8	galR	1.2086	0.742505	1.97186	1.02413	0.640803	7.90909e-06
23	8	ihfB	1.31291	0.754516	1.38542	1.09573	0.065111	0.000909973
24	8	hns	1.45218	0.529039	1.55523	0.835427	0.349105	0.13731
25	8	argP	1.43639	0.467926	1.7168	1.10783	0.823354	0.0647183
26	8	idnR	1.65255	0.99523	1.89888	1.14603	0.823354	0.727264
27	2	ilvY	0.659008	0.154904	0.755128	0.638404	0.019248	0.00434626
28	8	leuO	1.47538	0.321674	1.75887	0.655785	0.920287	0.13731
29	8	lrp	1.05425	0.989275	1.33346	0.846094	0.011426	0
30	8	lysR	0.67328	0.645075	0.913013	0.906339	0	0
31	8	malI	1.08449	0.989615	2.18275	1.11287	0.184451	0
32	8	melR	1.38996	0.851119	1.53724	0.910421	0.222099	0.0462455
33	8	metJ	0.965332	0.861532	1.30856	0.891674	0.0097	0
34	0	metR	4	0	4	0	0.0097	0
35	7	mhpR	1.24866	1.00499	1.29868	1.35415	0.031682	0.00621251
36	8	nac	1.40411	0.482735	1.41043	1.16345	0.068837	0.0144266
37	8	nagC	1.24659	0.612447	1.61069	0.926894	0.430993	1.93333e-05
38	8	nanR	0.893837	1.07262	1.56475	1.0675	0.390317	0
39	8	nhaR	1.25322	0.819303	1.6203	0.828856	0.473159	0.000121179
40	8	pdhR	1.41548	0.483827	1.92808	2.3324	0.590647	0.0238185
41	8	purR	1.5878	1.41169	2.08293	0.893402	0.363225	0.224602
42	8	rhaR	1.53442	1.65813	1.78502	0.933795	0.965456	0.265747
43	8	soxR	1.40684	0.601281	1.2638	2.81582	0.232364	0.043616
44	8	soxS	1.04282	1.11493	1.42697	1.12326	0.109605	4.35e-06
45	8	stpA	1.7215	0.317262	2.14802	0.630306	0.202603	0.00682994
46	8	tdcA	1.06913	0.947167	1.38862	0.469899	0.019248	0
47	8	treR	1.39601	0.502657	1.94686	1.43563	0.92598	0.0144266
48	8	trpR	1.35561	0.682337	1.75963	1.28424	0.842839	0.0104498
49	8	tyrR	1.48994	0.649458	1.79059	0.797697	0.969727	0.424428
50	8	uidR	1.50345	0.530125	2.47885	1.33592	0.018499	0.496964
51	8	uxuR	1.46214	1.1497	1.91048	1.02387	0.943851	0.628743
52	8	xapR	1.36828	0.771334	1.85141	0.832763	0.943851	0.0299988
53	8	zntR	1.3492	0.676606	2.01402	1.42451	0.596793	0.00621251
54	8	ihfA	1.21646	0.893322	1.8505	0.794241	0.960166	0.000534429
55	8	rbsR	1.25109	0.931406	1.79424	1.263	0.985588	0.00163904
56	8	sdiA	1.5084	0.660187	2.10888	0.650021	0.253943	0.539246
57	8	phoB	1.62528	0.499353	2.20468	0.774584	0.130848	0.354764
58	8	torR	1.55444	0.790312	1.82036	1.15236	0.985588	0.994898
59	8	phoP	1.09133	0.649778	1.26187	0.776138	0.003944	0
60	8	narL	1.6139	0.892014	2.02548	0.454787	0.430993	0.539246
61	8	rstA	1.17183	0.523925	1.73857	0.581741	0.823354	0
62	8	uvrY	1.07617	0.442278	1.79374	0.96828	0.949351	0
63	8	narP	1.26022	0.610563	1.75995	0.631233	0.949351	0.000168
64	8	rcsB	1.59754	0.740486	2.11222	0.480794	0.141292	0.354764
65	8	evgA	0.9516	1.18201	1.65839	2.11488	1	0
66	8	qseB	1.97458	0.288438	2.11142	0.953531	0.253943	0
67	8	rpoN	1.82166	0.762446	1.79225	0.960254	0.960166	0.0125344
68	8	ompR	2.24322	0.481929	2.60835	1.10408	0.0097	0
69	8	uhpA	1.32092	0.908839	1.87005	1.05153	0.969727	0.0202491
70	8	cpxR	0.930494	0.898864	1.66298	2.37743	0.960166	0
71	8	zraR	1.18591	0.825377	1.79575	0.611312	0.969727	4.07234e-05
72	8	basR	1.49055	0.731323	1.79848	1.01197	0.965456	0.455787
73	8	dcuR	1.31026	1.06405	1.93775	1.51921	0.920287	0.0144266
74	8	creB	1.27449	0.656982	1.76327	1.00742	0.960166	0.000800877
75	7	arcA	1.13417	1.52566	1.30193	0.406058	0.0097	0.00278013
76	8	cusR	1.39255	0.300627	1.5815	0.671634	0.301407	0.00340435
77	8	prpR	1.40503	0.334935	1.74695	0.904791	0.888252	0.00965783
78	8	hyfR	0.902176	0.97382	1.31489	0.894989	0.011426	0
79	8	agaR	1.28159	0.884293	1.56359	0.730994	0.308949	0.00220664
80	8	pepA	1.06581	0.576776	1.37649	1.23077	0.051258	0
81	8	yeiL	1.36072	0.288685	1.68363	0.987277	0.596793	0.000401735
82	8	yafQ	1.51927	0.533935	1.61845	0.909538	0.445925	0.485154
83	8	hcaR	1.33957	1.28338	1.7084	1.67075	0.823354	0.0462455
84	8	mraZ	1.29937	0.640533	1.63886	1.12805	0.596793	0.000401735
85	8	ypdB	1.33366	0.146095	1.8208	0.415714	1	5.8e-05
86	8	puuR	0.812813	0.783291	1.61284	0.738291	0.445925	0
87	8	mprA	1.36069	1.32421	2.41997	1.1265	0.024874	0.119301
88	8	sgrR	1.58828	0.514715	1.80703	0.561562	0.960166	0.743945
89	8	mntR	1.33477	0.356284	1.8149	0.78472	0.985588	0.000307219
90	8	iscR	1.42898	0.50117	1.5341	0.873977	0.222099	0.0299988
91	8	dinJ	1.17447	0.851291	1.30984	1.04866	0.014565	0.000231049
92	8	yqjI	1.61714	0.43015	1.94768	1.05688	0.579206	0.354764
93	8	gadX	1.50608	0.428302	1.79119	1.11453	0.969727	0.496964
94	8	yiaJ	1.0977	0.645175	1.51575	0.536243	0.141292	0
95	8	ulaR	1.21562	0.412944	1.56389	1.01455	0.405486	4.35e-06
96	8	paaX	1.47272	0.419384	1.85283	1.42182	1	0.224602
97	8	hipA	1.5694	0.857	1.98748	0.949201	0.640803	0.870033
98	8	flhC	1.45287	1.06927	1.74917	0.707206	0.92598	0.38337
99	8	rcsA	1.36671	0.532318	1.4882	1.12336	0.167597	0.00511487
100	8	putA	1.24282	1.18938	1.48757	0.541805	0.115347	0.00246533
101	8	glcC	1.43242	0.622622	1.50986	0.521139	0.159645	0.107132
102	8	allR	1.1885	0.799286	1.46071	0.95407	0.130848	7.90909e-06
103	8	lacI	1.42994	1.28531	1.91917	1.10088	0.823502	0.39424
104	8	kdgR	1.3726	1.25084	1.63722	1.19765	0.640803	0.197987
105	8	gutM	1.3317	1.19713	1.31283	0.666983	0.0097	0.0202491
106	8	xylR	1.27354	1.48755	1.42173	1.63227	0.202603	0.00814218
107	8	lldR	1.30162	1.34121	1.88116	1.32989	0.943851	0.0891894
108	8	cueR	1.26752	0.503057	1.94415	1.45634	0.823354	8.53585e-05
109	8	feaR	1.40647	1.04731	1.82241	0.973303	0.985588	0.24635
110	8	relB	1.36634	0.365893	1.69939	0.946959	0.823354	0.00201635
111	8	mlrA	1.4644	0.460268	1.9168	1.33019	0.823502	0.179209
112	8	modE	1.37918	0.203101	1.87611	1.10439	0.907714	0.00103472
113	8	caiF	1.55815	0.796011	1.79223	1.179	0.969727	0.760626
114	8	pspF	1.32593	0.936741	1.72538	1.05289	0.823354	0.0144266
115	8	fliZ	1.33769	0.400516	1.73069	0.502737	0.823502	0.000700833
116	8	csiR	1.58638	0.631071	1.71561	0.969343	0.823354	0.793946
117	8	exuR	1.11292	0.9244	1.35546	1.21607	0.036735	4.35e-06
118	8	rtcR	0.768086	1.0634	1.31358	2.16334	0.118169	0
119	8	arsR	1.17689	0.476354	1.65541	0.888565	0.584776	0
120	8	rob	1.36362	0.376626	1.72719	0.557224	0.775529	0.00181966
121	8	cspA	1.58148	0.639322	1.6317	0.583844	0.507272	0.539246
122	8	iclR	1.3667	0.379439	1.60207	0.850697	0.445925	0.00163904
123	8	yjjQ	1.31207	0.894058	2.08006	1.04421	0.507272	0.0074994
124	8	fur	0.628192	1.45935	1.34913	0.882245	0.015486	0
125	8	gatR	1.4321	0.671681	1.94454	0.813332	0.793292	0.13731
126	8	fabR	1.20483	0.623231	1.56653	1.49106	0.584776	4.35e-06
127	8	yoeB	1.38459	0.961664	1.80038	1.77032	0.943851	0.119301
128	8	zur	1.46113	0.474052	1.43664	1.54955	0.184451	0.207119
129	8	gntR	1.64571	0.703161	1.85811	1.5162	0.965456	0.265747
130	7	cdaR	1.40533	0.751862	1.62006	1.50691	0.775529	0.072587
131	8	kdpE	1.17863	1.09257	1.59357	0.787514	0.390317	0.000103111
132	8	marR	1.63687	0.779066	3.14772	1.32044	0.001218	0.224602
133	8	marA	0.803507	0.504565	1.19036	1.20734	0.005336	0
134	8	slyA	0.729729	2.1725	1.00329	2.19293	0.005336	4.97143e-05
135	0	gatR	4	0	4	0	0.005336	4.97143e-05
136	8	yehT	1.56105	0.6269	1.85697	1.51238	0.996174	0.777298
137	8	rpoS	1.38265	0.574495	1.55827	0.83717	0.335351	0.0088305
138	8	nadR	1.41349	1.04759	1.65342	0.734796	0.590647	0.276698
139	7	malT	1.20602	0.754568	1.4198	1.88113	0.271813	0.000143474
140	8	glpR	1.54175	0.365358	1.85007	1.54362	0.969727	0.831954
141	8	ydeO	1.11635	0.835432	1.58541	1.15191	0.441207	4.35e-06
142	8	lrhA	0.904032	0.705648	1.38511	1.03347	0.045594	0
143	8	araC	1.34991	0.466551	1.80712	0.892535	0.969727	0.00181966
144	8	mngR	1.28234	0.536136	1.59392	0.776862	0.390317	0.000121179
145	8	gcvA	1.91224	0.531167	2.43894	1.18628	0.026471	5.8e-05
146	8	rhaS	1.11196	1.25429	1.63335	1.18859	0.590647	0.000401735
147	8	gadE	1.57372	0.92798	2.07368	1.19627	0.390317	0.628743
148	8	gadW	1.41814	0.747041	1.66858	0.506975	0.536404	0.13731
149	8	flhD	1.20358	1.17651	1.64652	1.56909	0.640803	0.000464
150	8	fhlA	1.14143	0.631926	1.69611	1.24317	0.640803	0
151	8	mtlR	1.32691	0.526409	1.94037	1.0592	0.823354	0.00130723
152	8	acrR	1.08839	0.908601	1.42751	1.04048	0.070565	4.35e-06
153	8	nikR	1.21714	1.44381	1.50307	1.53005	0.301407	0.00468134
154	8	bolA	1.31093	1.28204	1.68734	1.19776	0.823354	0.0647183
155	8	tdcR	1.68672	0.70413	1.73931	1.17938	0.823354	0.13731
156	8	hdfR	0.999073	0.898112	1.56027	0.714039	0.276949	0
157	8	norR	1.07807	0.654492	1.32748	0.837857	0.012136	0
158	8	yqhC	1.26518	1.07519	1.68953	1.26731	0.679298	0.00220664
159	0	cysB	4	0	4	0	0.679298	0.00220664
160	8	oxyR	2.00999	0.760407	1.88853	1.17536	0.823354	0.000231049
161	8	hipB	1.22041	0.506826	1.8416	0.789747	0.949351	7.90909e-06
162	8	dhaR	1.07393	1.58758	1.45139	1.85786	0.104113	2.64783e-05
163	8	yedW	1.33075	0.572969	1.50676	0.583338	0.141292	0.00163904
164	8	baeR	1.31484	0.41612	1.98757	1.29204	0.823354	0.000200542
165	8	ascG	0.91076	0.691772	1.47305	0.942635	0.118169	0
166	8	fecI	1.18154	0.648333	1.83437	0.456674	0.985588	4.35e-06
167	8	fliA	1.39004	0.546724	2.25465	0.642561	0.045594	0.0136374
168	8	relE	1.29102	0.64725	1.45042	0.654901	0.070565	0.00201635
169	8	aidB	1.3408	0.739506	1.60881	0.577103	0.421015	0.0104498
170	8	bglJ	1.2162	1.05806	1.58552	1.47522	0.462296	0.00130723
171	8	crp	0.960091	1.08288	1.73401	0.724915	0.823502	0
172	8	galS	1.29955	0.498488	1.88818	1.11299	0.943851	0.000307219
173	8	atoC	0.990347	0.856984	1.59865	0.585109	0.390317	0
