# Supplementary material for: Suppression of antibiotic resistance evolution by single-gene deletion
Source: Sci Rep. 2020 Mar 6;10:4178. doi: 10.1038/s41598-020-60663-6 (PMC7060189; doi:10.1038/s41598-020-60663-6)
Supplement: Supplementary file 4 — Table S3: Primer information. [file 41598_2020_60663_MOESM4_ESM.xlsx]

## Sheet: Sequences of oligos and primers
Sequence(5'->3')*	For use
CAGGTGTCATAAAAAAAACCATGAGGGTAATAAATAATGAgctagcgGCAATATTCTGGCAGTGATCGTCCCTGCTCTGTTAGTAGCAGG	Introducing NheI site and frame-shift mutation in ompF by MAGE
CTGTGAGAAAAGACGTAGAGCCACATCGAGGATGTGTTGGCcgctagcCTTGCGCTTCTTGTTTGGTTTTTCGTGCCATATGTTCGTGAA	Introducing NheI site and frame-shift mutation in acrR by MAGE
CAGTGCATCATAAACCACACCGTAG	Verifying ompF mutation
TGGCATTCTGGATGTCTGAAAGAAG	Verifying ompF mutation
GCTTCAGGATAATCCCGCTAACTTG	Verifying acrR mutation
GTTTTCCATCAGGCCGGAAATATAG	Verifying acrR mutation
*Small letters are corresponding the insertion of NheI site and frame-shift mutation
